# Supplementary material for: Multi-Layered Branched Surface Fluorination on PVDF Membrane for Anti-Scaling Membrane Distillation
Source: Membranes (Basel). 2022 Jul 29;12(8):743. doi: 10.3390/membranes12080743 (PMC9416731; doi:10.3390/membranes12080743)
Supplement: Supplementary file 1 [file membranes-12-00743-s001.zip]

Archive with 1 entries (1 files):
- membranes-1821514-supplementary.pdf
